# Supplementary material for: Dickkopf1 fuels inflammatory cytokine responses
Source: Commun Biol. 2022 Dec 20;5:1391. doi: 10.1038/s42003-022-04368-8 (PMC9765382; doi:10.1038/s42003-022-04368-8)
Supplement: Supplementary file 3 — Supplementary Data 1 [file 42003_2022_4368_MOESM3_ESM.xlsx]

## Sheet: Tabelle1
RS_ID	cytokine	effect	p-value
rs41281546	IL-3	-0.066	0.0063
rs41281546	CXCL9	0.051	0.0431
rs41281546	IFNA7	0.064	0.0117
rs41281546	IL6R	-0.069	0.0066
rs41281546	IL-13	-0.051	0.0377
rs41281546	IL22RA1	-0.057	0.0187
rs41281546	IL-17E	-0.051	0.0396
rs41281546	RANTES	-0.057	0.0148
rs41281546	IL17BR	-0.054	0.0246
rs41281546	IL21R	-0.048	0.0477
rs41281546	IRF6	-0.049	0.0448
rs2241529	TRAF4	0.028	0.0479
rs2241529	IFNA4	0.029	0.0435
rs2241529	CXCL11	0.029	0.0389
rs2241529	IL-17RC	0.03	0.0326
rs2241529	F19A2	-0.037	0.0101
rs2241529	IL-21	0.031	0.0305
rs11001560	TRAF4	0.028	0.0405
rs11001560	IL-17D	-0.028	0.0403
rs11001560	F19A2	-0.04	0.0036
rs11815201	PARC	0.027	0.0414
rs11815201	IL-17C	0.03	0.025
rs11815201	TRAF4	0.032	0.0172
rs11815201	IFNA1	0.027	0.0452
rs11815201	IL-17D	-0.034	0.0126
rs11815201	F19A2	-0.035	0.009
rs11815201	BRAK	-0.03	0.0182
rs112910014	CXCL9	0.061	0.0393
rs112910014	IL-5RA	0.068	0.0201
rs112910014	IL-1F5	-0.086	0.0031
rs112910014	IL-1F7	-0.084	0.0044
rs112910014	CCL1	-0.076	0.0088
rs112910014	LD78-beta	-0.081	0.0061
rs112910014	IL-23	0.059	0.039
rs112910014	CCL3	0.061	0.0368
rs112910014	IL-17D	0.079	0.008
rs112910014	IL-1a	0.061	0.0378
rs112910014	IL-20Ra	0.101	7.28e-4
rs112910014	IL-17	0.073	0.0138
rs112910014	ISGF3	0.072	0.0153
rs112910014	ILF2	0.061	0.0407
rs112910014	MIP-5	-0.067	0.0241
rs112910014	MCP-1	0.061	0.043
rs112910014	IL-1b	0.059	0.0472
rs112910014	IFN-aA	-0.061	0.0361
rs112910014	TGF-b2	0.096	9.14e-4
rs112910014	IL-34	-0.085	0.0035
rs112910014	F19A2	0.067	0.0251
rs112910014	IFN-a/bR1	0.069	0.0165
rs1569198	TRAF4	0.03	0.0242
rs1569198	IL-17D	-0.034	0.0112
rs1569198	IL-17RC	0.027	0.0392
rs1569198	F19A2	-0.037	0.0063
rs1569198	IL-17C	0.029	0.0336
rs1569198	BRAK	-0.032	0.0125
rs1569198	IL21R	-0.026	0.0429
rs1569198	IRF6	-0.026	0.0491
rs74711339	IL-10Ra	0.055	0.0413
rs74711339	IL-12	-0.058	0.0369
rs74711339	CXCL9	-0.057	0.0366
rs74711339	IL-17F	0.072	0.0078
rs74711339	IL18R1	-0.06	0.0217
rs74711339	IFNA7	-0.07	0.0119
rs74711339	IL6R	0.058	0.0364
rs74711339	IRF-3	0.051	0.047
rs74711339	TRAF1	0.061	0.0266
rs74711339	IL-11RA	-0.075	0.0044
rs74711339	IL-1Rrp2	0.063	0.0209
rs74711339	CXCL11	0.073	0.0054
rs74711339	IL-13	0.075	0.0051
rs74711339	IL-15Ra	0.063	0.0178
rs74711339	GCP-2	0.054	0.0452
rs74711339	IL22RA1	0.061	0.0207
rs74711339	IFN-lambda1	0.055	0.0353
rs74711339	IL-3	0.089	7.30e-4
rs74711339	IL-22BP	-0.066	0.0129
rs74711339	RANTES	0.068	0.0072
rs74711339	BRAK	0.06	0.0213
rs74711339	IFN-gR1	-0.053	0.0427
rs74711339	IL17BR	0.072	0.0054
rs74711339	CRF2-12	-0.065	0.0148
rs74711339	IFN-a/bR1	-0.052	0.0497
rs74711339	IL-2sRb	-0.064	0.0153
rs74711339	IL21R	0.06	0.0227
rs5784919	IL-3	-0.058	0.0288
rs5784919	IL6R	-0.067	0.0152
rs1969549	IL22RA1	-0.055	0.0214
rs1969549	IL-3	-0.066	0.0064
rs1969549	RANTES	-0.054	0.0194
rs1969549	IL17BR	-0.056	0.0177
rs1969549	IL-17E	-0.051	0.0395
rs1969549	IFNA7	0.079	0.0019
rs1969549	IL6R	-0.064	0.0118
rs1969549	IRF6	-0.05	0.0409
rs5784920	IL22RA1	-0.053	0.0266
rs5784920	IL-3	-0.067	0.0053
rs5784920	RANTES	-0.054	0.0213
rs5784920	IL17BR	-0.055	0.0209
rs5784920	IL-17E	-0.05	0.046
rs5784920	IFNA7	0.076	0.0026
rs5784920	IL6R	-0.062	0.0145
