# Supplementary material for: Dickkopf1 fuels inflammatory cytokine responses
Source: Commun Biol. 2022 Dec 20;5:1391. doi: 10.1038/s42003-022-04368-8 (PMC9765382; doi:10.1038/s42003-022-04368-8)
Supplement: Supplementary file 4 — Supplementary Data 2 [file 42003_2022_4368_MOESM4_ESM.xlsx]

## Sheet: Fig 1
Fig1 A	Spearman's R
	Adrenal	Bladder	Breast	Cervix	CCC	Colorectal	DLBC	Esophagus	GBM	HNSC	Kidney	AML	HCC	Lung	Pancreas	Prostate	Melanoma	Stomach	Sarcoma	Ovary	PCPG	Thyroid	Uterus
IL1B	0.19	0.065	0.19	0.22	0.034	0.06	0.16	0.014	0.11	0.19	0.3	0.1	0.31	0.17	0.11	0.52	0.234	0.011	0.31	0.18	0.11	0.067	0.13
IL6	0.055	0.19	0.24	0.33	0.14	0.18	0.027	0.1	0.31	0.25	0.36	0.25	0.087	0.16	0.13	0.46	0.24	0.017	0.3	0.3	0.37	0.12	0.18
CXCL8	0.25	0.15	0.35	0.22	-0.05	0.13	-0.04	0.19	0.22	0.3	-0.0021	0.088	0.22	0.18	0.41	0.5	0.22	0.042	0.39	0.15	0.36	0.13	0.17
IL2	0.0083	0.028	0.092	-0.031	0.042	0.0028	0.032	-0.084	0.13	-0.19	0.27	0.22	0.099	-0.1	-0.047	0.24	0.083	0.06	0.15	0.078	0.14	0.15	-0.08
Fig1 B	DKK1	CXCL8		Fig1 C					Fig1 D	left panel (qPCR)				right panel (ELISA)
	0.081243	0.0442056			Cell-type	DKK1	IL1B			siCtrl	siDKK1 (#1)	siDKK1 (#2)		siCtrl	siDKK1 (#1)	siDKK1 (#2)
	0.0508149	0.0764008			LNCaP	0.00290241	0.00031806			1.71933	0.198689	0.209639		4414.99	1385.37	1064.91
	0.419778	0.0327273			DU145	0.62909	0.0019975			2.23198	0.280802	0.304039		4613.9	928.091	175.979
	0.155824	0.132422			PC3	4.56736	5.94138			1.47531	0.490046	0.398603		4914.8	632.366	117.933
	0.0166883	0.0158755			MCF7	1.3659	1.34379e-05							3838.49	442.096	352.475
	0.0193671	0.0708663			MDA231	2.91774	0.664415							3371.14	525.688	397.041
	0.169468	0.0336699			SaOS-2	0.013223	0.00012081
	0.0118518	0.00362699			LoVo	0.284891	0.00250171
	0.0764061	0.0132014			CaCo-2	2.69578	0.00619498
	0.0278803	0.0447212			HepG2	0.503054	0.00254422		Fig1 E	Immunoblot, see seperate file
	0.00320624	0.0101033			Huh-7	1.02221	0.00314934
	0.00146854	0.00181983			T47D	0.0109667	0.00438472		Fig1 F	Immunoblot see seperate file
	0.00398444	0.0174193
	0.00373954	0.0118372							Fig1 G	Immunofluorescence
	0.0110461	0.011183
	6.77553	0.0990367
	3.89685	0.112325
	0.269284	0.0386891
	1.03092	0.111839
	0.0113032	0.00245792
	0.0315387	0.0111466
	38.7361	0.327093
	6.2218	0.114085
	13.9247	0.197594
	0.125247	0.0138817
	0.1167	0.0268869
	30.8138	0.270223
	0.0100538	0.00331819
	0.0540495	0.00813926
	0.00422923	0.0228098
	0.0263938	0.223422
	0.00289573	0.0187237
	0.0127486	0.00286271
	0.00053056	0.00106594
	0.00114426	0.00810482
	0.0352531	0.0189159
	0.00226228	0.00425965
	0.00381892	0.00161367
	0.0006097	0.00548533
	0.0471132	0.00482429
	0.00099906	0.00226098
	0.0045328	0.00389033
	0.00672777	0.00481578
	0.284061	0.00385106
	0,34333374*	1,60748673*		*outlier (Grubbs test)
	11.3221	0.198443
	0.106389	0.00415556
	5.98658	0.13454

## Sheet: Fig 2
Fig 2 A/B			Fig 2 C
(see RNAseq data file)			IL33	CSF3	TNFRSF11B	CCR2	IL7	CCL20	IL1A	CXCL6	TNFSF10	CCL26	CSF1	CXCL2	CXCL8	TNFSF4	IL1B	CXCL1
			2.27	2.29	2.3	2.47	-1.72	-1.73	-1.74	-1.74	-1.75	-1.76	-1.76	-1.77	-3.45	-3.47	-3.49	-3.5
Fig 2 D
IL1B				CXCL8				CXCL1				IL6
siCtrl	siDKK1(#1)	siDKK1(#2)		siCtrl	siDKK1(#1)	siDKK1(#2)		siCtrl	siDKK1(#1)	siDKK1(#2)		siCtrl	siDKK1(#1)	siDKK1(#2)
0.952788	0.545245	0.277332		0.786323	0.739348	0.510898		0.898598	0.365583	0.491081		1.3913	0.469417	0.539744
1.04223	0.525083	0.417831		0.979145	0.167471	0.260991		1.01511	0.278425	0.48331		1.10304	0.504581	0.480132
1.00498	0.523645	0.327293		1.23453	0.363295	0.318725		1.08629	0.298649	0.352664		0.676479	0.852285	0.576043
												0.829176	0.781304	0.620235
Fig 2 E									Fig 2 F
IL1B ELISA (left panel)				CXCL8 ELISA (right panel)					DU145 (left panel)			MDA MB 231 (right panel)
siCtrl	siDKK1(#1)	siDKK1(#2)		siCtrl	siDKK1(#1)	siDKK1(#2)			siCtrl	siDKK1(#2)		siCtrl	siDKK1(#2)
10.0757	7.72018	7.87754		2055.63	1619.1	2039.71			1.0044	0.588103		1.23535	0.253766
12.2555	7.31371	7.03943		1921.66	990.593	1402.03			1.16202	0.704271		0.823563	0,59456406*		*outlier (Grubbs test)
9.98192	6.21557	5.5613		2421.41	1548.16	1101.5			0.989958	0.669938		0.893385	0.278503
				2913.15	1540.62	1955.74			0.843621	0.680003		1.0477	0.232041
				2294.53	1351.18	1717.5

## Sheet: Fig 3
Fig3 A							Fig3 B
(-)	(-)	(-)	(+)rIL1B	(+)rIL1B	(+)rIL1B		(-)	(-)	(-)	(+)LPS	(+)LPS	(+)LPS
siCtrl	siDKK1(#1)	siDKK1(#2)	siCtrl	siDKK1(#1)	siDKK1(#2)		siCtrl	siDKK1(#1)	siDKK1(#2)	siCtrl	siDKK1(#1)	siDKK1(#2)
1.25768	0.478997	0.351542	1.44317	0.602519	0.612774		1.14061	0.19076	0.118929	2.40365	1.21098	0.122348
0.742324	0.575443	0.364357	1.55562	0.535473	0.339453		1.39306	0.499684	0.151179	2.99837	1.12458	0.299564
1.00083	0.534986	0.518237	1.15455	0.59098	0.67905		0.466328	0.218852	0.0867222	2.22677	0.981795	0.288983
1.00258	0.495047	0.273546	1.33648	0.600246	0.352472
Fig3 C							Fig3 D
(-)	(-)	(-)	(+)LPS	(+)LPS	(+)LPS		(-)	(-)	(-)	(+)LPS	(+)LPS	(+)LPS
siCtrl	siDKK1(#1)	siDKK1(#2)	siCtrl	siDKK1(#1)	siDKK1(#2)		siCtrl	siDKK1(#1)	siDKK1(#2)	siCtrl	siDKK1(#1)	siDKK1(#2)
0.903109	0.35781	0.284532	2.99058	0.952193	0.954125		23.9992	14.3841	13.1563	92.6016	59.2597	28.4971
1.05519	0.164064	0.147277	2.06313	0.428143	0.313085		26.5676	18.0499	11.4753	89.3113	51.8758	30.6266
1.0417	0.206713	0.14184	2.3995	0.638814	0.438471		25.1223	15.9641	13.1331	92.9188	62.8373	32.9232
Fig3 E							Fig3 F
(-)	(-)	(-)	(+)LPS	(+)LPS	(+)LPS		DU145 (left panel)					MDA MB 231 (right panel)
siCtrl	siDKK1(#1)	siDKK1(#2)	siCtrl	siDKK1(#1)	siDKK1(#2)		(-)	(-)	(+)LPS	(+)LPS		(-)	(-)	(+)LPS	(+)LPS
4495.93	1858.05	1688.79	13749.4	5693.8	4863.15		siCtrl	siDKK1(#2)	siCtrl	siDKK1(#2)		siCtrl	siDKK1(#2)	siCtrl	siDKK1(#2)
6052.98	2133.27	1871.35	12966.8	6608.28	6150.85		1.0044	0.588103	2.40175	1.40478		0.771233	0.708494	31.9256	8.62713
4571.16	1905.41	1819.31	16247	8170.9	6009.91		1.16202	0.704271	2.47577	1.7631		0.666847	0.417302	28.1683	5.24642
							0.989958	0.669938	4.23872	2.78512		1.56192	0.351349	23.8774	4.70011
							0.843621	0.680003	4.29672	2.39908
Fig3 G							Fig3 H
(-)	(+)LPS	(+)LPS	(+)LPS				0 µg/ml			0,25 µg/ml			1 µg/ml
siCtrl	siCtrl	siTRL4	siMyd88				(-)	(-)	(-)	(+)rDKK1	(+)rDKK1	(+)rDKK1	(+)rDKK1	(+)rDKK1	(+)rDKK1
1.30251	4.62709	0.341352	0.379717				siCtrl	siDKK1(#1)	siDKK1(#2)	siCtrl	siDKK1(#1)	siDKK1(#2)	siCtrl	siDKK1(#1)	siDKK1(#2)
0.963101	3.94793	0.402623	0.60633				0.704457	0.523645	0.327293	1.17416	0.451462	0.289023	0.847269	0.503384	0.286398
0.734386	2.40544	0.29794	0.56842				0.982187	0.413	0.237544	0.862025	0.552243	0.310774	1.35192	0.518724	0.268301
							0.977582	0.385835	0.170373	0.82749	0.335924	0.177247	0.938603	0.584403	0.219306
							1.33577	0.306249	0.192687				0.906197	0.345992	0.183946
Fig3 I							Fig3 J
10		20		50 µg/ml			DKK1		IL1B		CXCL8
IgG	DKN01	IgG	DKN01	IgG	DKN01		IgG	aDKK1	IgG	aDKK1	IgG	aDKK1
1.17708	0.77641	0.988973	0.869194	0.942576	0.685592		0.995655	1.17839	0.999352	0.741033	1.00412	0.693224
1.05356	1.00003	1.32154	1.02319	1.25401	0.93324		1.00978	0.900535	1.17768	0.779889	1.03723	0.983594
0.769354	0.808562	0.689486	0.783426	0.803418	0.567897		0.994568	1.15219	0.822964	0.849609	0.958649	0.830218
							1.00011	0.89294	0.514564	0.947146	1.09194	1.15146
Fig3 K
(-)aDKK1	(-)aDKK1	(-)aDKK1	(-)aDKK1	(+)aDKK1
(-)DKN01	(-)DKN01	(-)DKN01	(+)DKN01	(-)DKN01
(-)rDKK1	(-)rDKK1	(+)rDKK1	(+)rDKK1	(+)rDKK1
(-)rWnt3a	(+)rWnt3a	(+)rWnt3a	(+)rWnt3a	(+)rWnt3a
1.39425	4.399	0.947853	3.2329	2.94449
2.2532	6.20068	1.39296	4.75635	4.13064
1.87843	5.02474	1.90823	6.5487	5.0408

## Sheet: Fig 4
Fig 4A							Fig 4B
(-)XAV939	(-)XAV939	(-)XAV939	(+)XAV939	(+)XAV939	(+)XAV939
siCtrl	siDKK1 (#1)	siDKK1 (#2)	siCtrl	siDKK1 (#1)	siDKK1 (#2)		siCtrl	siLRP5	siLRP6	siLRP5/6
1.00002	0.295743	0,38798435*	0.481018	0.211396	0.25319		1.05854	1.14987	0.650163	0.851317
0.819892	0.39056	0.236432	2.35726	1.03309	0.405725		1.39773	0.530931	0.572333	0.641251
1.18011	0.566006	0.252962	1.95101	0.664703	0.413346		0.543734	0.998857	0.461453	1.83711
1.00524	0.546447	0.273261	1.83397	0.613302	0.339871
	0.528115	0.267441	1.64317	0.649043	0.368253
		*outlier (Grubbs test)
Fig 4C			Fig 4D				Fig 4E
DMSO	BZ		DMSO	LMB			(-) CHX	(+) CHX	(-) CHX	(+) CHX
0.952761	0.285467		1.06914	0.424435			siDKK1 (#1)	siDKK1 (#1)	siDKK1 (#2)	siDKK1 (#2)
1.02623	0.284254		0.759778	0.575473			0.564307	4.74777	0.374587	2.05471
1.02101	0.341215		1.17108	0.420372			0.383966	3,02430248*	0.203959	2.09703
							0.497548	4.74126	0.478201	4.07478
							0.499366	4.59801	0.403945	3.34376
								*outlier (Grubbs test)
Fig 4F			Fig 4G				Fig 4H
CARNIVAL analysis			Immunoblot, see seperate file				Immunoblot, see seperate file
Fig 4I
left panel					right panel
(-) siSOCS1	(+) siSOCS1	(-) siSOCS1	(+) siSOCS1		(-) siSOCS3	(+) siSOCS3	(-) siSOCS3	(+) siSOCS3
siDKK1 (#1)	siDKK1 (#1)	siDKK1 (#2)	siDKK1 (#2)		siDKK1 (#1)	siDKK1 (#1)	siDKK1 (#2)	siDKK1 (#2)
0.625386	0.445971	0.41599	0.476044		0.625386	1.16904	0.41599	0.607763
0.551347	0.513189	0.356419	0.429837		0.578362	1.11418	0.290065	0.700447
0.578362	0.400056	0.290065	0.34772		0.640504	1.25337	0.424816	1.04188
					0.40958	0.808065	0.44312	0.930698
Fig 4J
(-)siSOCS3	(-)siSOCS3	(-)siSOCS3	(-)siSOCS3	(-)siSOCS3	(-)siSOCS3	(+)siSOCS3	(+)siSOCS3
(-)	(-)	(+)LPS	(+)LPS	(+)LPS	(+)LPS	(+)LPS	(+)LPS
siCtrl	siDKK1 (#2)	siCtrl	siDKK1 (#2)	siCtrl	siDKK1 (#2)	siCtrl	siDKK1 (#2)
23.9992	14.3841	13.1563	92.6016	59.2597	28.4971	88.3722	64.6141
26.5676	18.0499	11.4753	89.3113	51.8758	30.6266	83.3654	91.0825
25.1223	15.9641	13.1331	92.9188	62.8373	32.9232	77.9655	80.7022
Fig 4K			Fig 4L			Fig 4M
Immunoblot, see seperate file			siCtrl	siDKK1 (#2)		Immunoblot, see seperate file
			1.00589	0.455924
			1.27302	0.427783
			0.721094	0.544916
Fig 4N
pCMV4			pCMV4-RELA
siCtrl	siDKK1 (#1)	siDKK1 (#2)	siCtrl	siDKK1 (#1)	siDKK1 (#2)
1.14959	0.496532	0.221076	2.9505	2.61054	2.00897
0.850411	0.488695	0.261809	3.81793	4.40143	2.55461
1.01048	0.602178	0.484352	5.43523	5.43989	3.19308
	0.509113	0.337748	5.99465	5.18024	3.94261

## Sheet: Fig 5
Fig 5 A-C
Genetic data; see supplementary material and methods

## Sheet: Fig 6
Fig 6A					Fig 6B					Fig 6C
(-)	(-)	(+)LPS	(+)LPS		(-)	(-)	(+)LPS	(+)LPS		(-)	(-)	(+)LPS	(+)LPS
IgG	DKN01	IgG	DKN01		IgG	DKN01	IgG	DKN01		WT	Dkk1-/-	WT	Dkk1-/-
84.86	65.996	153.814	90.323		0.0383042	0.131522	40.4398	71.4627		0.618583	1.12653	31.8509	25.4661
59.198	56.169	54.93	118.89		0.0872704	0.0890957	43.1	60.9952		1.31849	1.15043	47.3319	30.2466
62.091	47.12	110.689	231.414		0.192624	0.097581	61.7039	30.2366		1.31498	0.772432	37.6173	29.3997
54.287	67.33	172.615	155.199
64.479	65.583	126.892	133.702
		92.197	160.825
		301,437*	97.702
		69.401	202.695
		*outlier (Grubbs test)
Fig 6D			Fig 6E			Fig 6F					Fig 6G
WT	Dkk1ΔDmp1		WT	Dkk1ΔDmp1		(-)	(-)	(+)LPS	(+)LPS		(-)	(-)	(+)LPS	(+)LPS
399.204	351.194		583.22	175.935		WT	Dkk1-/-	WT	Dkk1-/-		WT	Dkk1-/-	WT	Dkk1-/-
287.002	126.87		279.119	179.238		61.169	46.598	72,3*	77.729		93.9945	104.18	909,90807*	896.358
481.066	195.751		638.051	134.536		50.088	57.832	106.167	58.255		99.3215	250.406	1212.56	866.254
357.177	178.032		231.038	277.964		63.084	69.588	100.843	96.895		156.024	90.8591	1163.06	1014.47
223.09	314.088		611.973			67.934		97.823	74.708		46.9205		1246.21	970.449
407.681	216.442							100.3	51.171				1182.4
294.129	267.896
500.974	277.954							*outlier (Grubbs test)					*outlier (Grubbs test)
	423.907
Fig 6H						Fig 6I					Fig 6J
(-)	(-)	(+)LPS	(+)LPS			(-)	(-)	(+)LPS	(+)LPS		Cytokine profiler membranes
WT	Dkk1-/-	WT	Dkk1-/-			WT	Dkk1-/-	WT	Dkk1-/-
0	0	213.664	253.394			26.145	16.2874	50.5444	55.2813		Quantification (lower panel):
0	0	527.679	29.817			8.46301	19.4671	74.8208	17.1469		IL1A		IL1B		CXCL10		CXCL1		MCP1		MIP1A		MIP2		CCL5
0	0	447.588	549.829			16.9584	14.2157	59.8174	67.1397		WT	Dkk1-/-	WT	Dkk1-/-	WT	Dkk1-/-	WT	Dkk1-/-	WT	Dkk1-/-	WT	Dkk1-/-	WT	Dkk1-/-	WT	Dkk1-/-
		482.632	230.63			20.1112	16.2706	72.9669	8.05551		1.16702	0.702155	1.09426	0.777571	1.13948	0.991766	1.20992	0.557764	1.16829	0.725152	1.12202	0.827875	1.184	0.968215	1.05404	0.819162
		643.395	0					66.7046	0.937958		0.971184	0.677641	1.03727	0.642545	0.994337	0.76589	1.0413	0.666139	0.987334	0.676266	1.02814	0.624668	0.98609	0.831322	1.0465	0.704587
											0.861793	0.723413	0.868476	0.686038	0.866185	0.795761	0.748778	0.546046	0.844378	0.796828	0.849844	0.662784	0.829908	0.844375	1	0.879429
Fig 6K						Fig 6L					Fig 6 M
(+)LPS	(+)LPS					(+)LPS	(+)LPS
WT	Dkk1-/-					WT	Dkk1-/-				h	WT	Dkk1-/-
0.7125	0.5325					0.715704	0.976169				24	1
1.0725	0.66					0.716468	0.571341				24	1
1.095	1,5375*					1.51543	0.835625				32	1
1.0575	0.4425					0.690498	2,808585396*				32		1
1.1025	0.674267					1.3619	0.257126				48		1
0.96	0.547231					1.18313	0.571066				56		0
0.649837						0.58688					54	1
0.908795						1.22999					56	0
1.44137											56		0
						*outlier (Grubbs test)					56		0
*outlier (Grubbs test)											48		1
											56		0
											56		0
											56		0
											56		0
											56	0
											48	1

## Sheet: Fig. S1
Fig S1A/C
	Spearman's R
	Adrenal	Bladder	Breast	Cervix	CCC	Colorectal	DLBC	Esophagus	GBM	HNSC	Kidney	AML	HCC	Lung	Pancreas	Prostate	Melanoma	Stomach	Sarcoma	Ovary	PCPG	Thyroid	Uterus
IL18	0.06	0.21	0.15	0.36	0.28	0.042	0.045	0.18	0.18	0.18	-0.24	-0.019	0.19	0.28	0.51	0.57	0.042	0.13	0.52	0.21	0.43	0.057	-0.0028
CCL2	-0.042	0.11	0.25	0.12	-0.38	0.21	0.26	0.15	0.23	0.078	0.33	0.14	0.15	0.027	0.025	0.68	0.15	0.08	0.33	0.22	0.41	0.1	0.15
IL17	-0.054	0.029	0.17	-0.085	-0.0017	-0.072	0.01	0.11	-0.016	-0.098	-0.025	0.25	0.16	-0.0074	-0.0091	0.2	0.11	0.01	-0.024	0.088	0.048	-0.041	-0.00081
IL4	0.024	0.12	0.012	0.015	0.022	0.042	-0.068	-0.0051	-0.14	0.013	0.028	0.16	0.14	-0.11	-0.12	0.078	0.11	0.091	0.12	-0.05	-0.1	0.052	0.026
Fig S1B				Fig S1D				Fig S1E
	DKK1	IL1B		siCtrl	siDKK1 (#1)	siDKK1 (#2)		Immunoblot, see seperate file
	0.081243	0.0216427		0.984514	0.122834	0.0689274
	0.0508149	0.0595412		1.73779	0.189856	0.266804
	0.419778	0.0125812		0.746435	0.174786	0.149825
	0.155824	0.0788856		0.531261	0.180543	0.222048
	0.0166883	0.0197536
	0.0193671	0.0266587
	0.169468	0.0227562
	0.0118518	0.0133588
	0.0764061	0.0367905
	0.0278803	0.0682695
	0.00320624	0.00695709
	0.00146854	0.00081782
	0.00398444	0.00697837
	0.00373954	0.00193627
	0.0110461	0.00943716
	6.77553	0.0387494
	3.89685	0.0815952
	0.269284	0.0485323
	1.03092	0.244202
	0.0113032	0.00017038
	0.0315387	0.00118996
	38.7361	0.0982588
	6.2218	0.00947078
	13.9247	0.03169
	0.125247	0.0133206
	0.1167	0.0294261
	30.8138	0.0657945
	0.0100538	0.0089543
	0.0540495	0.0246483
	0.00422923	0.0159598
	0.0263938	0.073052
	0.00289573	0.0121546
	0.0127486	0.00291503
	0.00053056	0.00088941
	0.00114426	0.00213658
	0.0352531	0.0209971
	0.00226228	0.00358081
	0.00381892	0.00101777
	0.0006097	0.00295019
	0.0471132	0.0159101
	0.00099906	0.0118111
	0.0045328	0.0172488
	0.00672777	0.00957991
	0.284061	0.00841132
	0,34333374*	3,82831716*
	11.3221	0.213869
	0.106389	0.00160276
	5.98658	0.0423722
	*outlier (Grubbs test)

## Sheet: Fig. S2
Fig S2 A
(see RNAseq data file)
Fig S2 B
LNCaP (left panel)			T47D (right panel)
pCMV3	pCMV3-DKK1		pCMV3	pCMV3-DKK1
0.000337939	0.000401761		3.2e-06	9.9837e-05
0.00016235	0.00031206		0	3.5989e-06
0.00014736	0.00028913		4.03919e-06	1.15385e-05
Fig S2 C
left panel			right panel
pCMV3	pCMV3-Dkk1		pCMV3	pCMV3-Dkk1	pCMV3	pCMV3-Dkk1	pCMV3	pCMV3-Dkk1
0.365305	104184		Il1b		Tnfa		Il6
3.33411	68331.6		0.983547	1.2133	1.05277	1.08133	0.900341	1.75023
1.17423	90466.6		0.881719	0.786689	1.0352	0.963786	0.957988	0.607914
0.442306	65924.3		1.10024	1.03093	0.948929	1.30296	1.26115	1.04638
6.51701	109529		0.886848	0.841994	0.85366	1.00762	0.766076	0.725297
			1.14765	0.917212	1.10944	0.979685	1.11444	1.09894

## Sheet: Fig.S3
FigS3 A							FigS3 B
(-)	(-)	(-)	(+)PolyIC	(+)PolyIC	(+)PolyIC		(-)	(-)	(-)	(+)rTNFa	(+)rTNFa	(+)rTNFa
siCtrl	siDKK1(#1)	siDKK1(#2)	siCtrl	siDKK1(#1)	siDKK1(#2)		siCtrl	siDKK1(#1)	siDKK1(#2)	siCtrl	siDKK1(#1)	siDKK1(#2)
0.833036	0.431857	0.326781	2.17022	1.62928	0.926206		1.24697	0.393998	0.28288	2.32516	1.37825	0.794072
1.36833	0.409885	0.264351	1.45525	0.983213	0.62406		1.07773	0.409521	0.271789	2.59442	1.03971	1.49484
0.798638	0.406558	0.317304	1.93087	1.22467	0.567857		0.6753	0.655202	0.514945	4.69258	2.66732	1.16758
FigS3 C							FigS3 D
(-)	(+)rDKK1	(-)	(+)rDKK1				(-)aDKK1	(-)aDKK1	(-)aDKK1	(-)aDKK1	(+)aDKK1
siCtrl	siDKK1(#2)	siCtrl	siDKK1(#2)				(-)DKN01	(-)DKN01	(-)DKN01	(+)DKN01	(-)DKN01
0.956119	0.225491	1.19386	0.172905				(-)rDKK1	(-)rDKK1	(+)rDKK1	(+)rDKK1	(+)rDKK1
1.04388	0.1746	0.824945	0.297321				(-)rWnt3a	(+)rWnt3a	(+)rWnt3a	(+)rWnt3a	(+)rWnt3a
1	0.212576	1.29897	0.370592				1.10601	2.27187	1.31887	1.96714	2.68486
							1.64171	1.49526	1.15754	1.5434	2.67055
							1.25927	2.00321	1.01623	1.61057	1.65195

## Sheet: Fig. S4
FigS4 A			FigS4 B							FigS4 C
DMSO	XAV939		LRP5			LRP6				SOCS1		SOCS3
1	0.787856		siCtrl	siLRP5	siLRP5/6	siCtrl	siLRP6	siLRP5/6		(-)	(+)CHX	(-)	(+)CHX
1.0668	0.822277		1.20257	0.363833	0.209066	1.08767	0.261393	0.35713		0.874082	0	1.19378	0.469264
0.933198	0.731617		1.0167	0.164373	0.162934	0.805777	0.242843	0.393531		0.923126	0	0.824089	0.66846
			0.780737	0.374136	0.214256	1.10656	0.264319	0.329078		1.20279	0	0.982129	0.629829
FigS4 D					FigS4 E					FigS4 F
SOCS1		SOCS3			(-) siSOCS3	(+) siSOCS3	(-) siSOCS3	(+) siSOCS3		(-) siSOCS3	(+) siSOCS3	(-) siSOCS3	(+) siSOCS3
siCtrl	siSOCS1	siCtrl	siSOCS3		siDKK1 (#1)	siDKK1 (#1)	siDKK1 (#2)	siDKK1 (#2)		siDKK1 (#1)	siDKK1 (#1)	siDKK1 (#2)	siDKK1 (#2)
0.948086	0.403394	1.31844	0.489883		0.257716	0.482079	0.277745	0.478696		14.3841	18.2968	13.1563	15.3411
1.04705	0.42795	1	0.430567		0.295935	0.422263	0.301736	0.630115		18.0499	21.4576	11.4753	19.2695
1.00486	0.383721	0.96035	0.741556		0.479153	0.793473	0.380317	0.919488		15.9641	20.2852	13.1331	15.2533
					0.319894	0.423417	0.434132	0.467628
FigS4 G					FigS4 H							FigS4 I
(-)siSOCS3	(-)siSOCS3	(+)siSOCS3	(+)siSOCS3		(-)siSOCS3	(-)siSOCS3	(-)siSOCS3	(-)siSOCS3	(+)siSOCS3	(+)siSOCS3		(-)siSOCS3	(+)siSOCS3
(-)	(+)LPS	(-)	(+)LPS		(-)	(-)	(+)LPS	(+)LPS	(+)LPS	(+)LPS		siDKK1 (#2)	siDKK1 (#2)
siCtrl	siCtrl	siCtrl	siCtrl		siCtrl	siDKK1 (#2)	siCtrl	siDKK1 (#2)	siCtrl	siDKK1 (#2)		0.987736	1.42237
23.9992	92.6016	32.9475	133.362		1.15657	0.486815	21.3466	6.64953	30.3142	26.5399		1.01226	1.34548
26.5676	89.3113	29.7399	116.414		0.919429	0.393581	25.2886	4.00331	21.5145	26.5947
25.1223	92.9188	36.0652	113.318		0.887165	0.484878	22.4292	4.09168	40.7443	20.4546
					1.03683	0.506509	18.8389	5.76168	28.9304	20.3495
FigS4 J				FigS4 K					FigS4 L
Immunoblot, see seperate file				(-)	(+)siNFKBIA	(-)	(+)siNFKBIA
				siDKK1(#1)	siDKK1(#1)	siDKK1(#2)	siDKK1(#2)		left panel:			right panel:
				0.380817	0.413481	0.254679	0.352524		siCtrl	siNFKBIA		Immunoblot, see seperate file
				0.629918	0.332014	0.210842	0.262348		0.889469	0.361596
				0.542519	0.557144	0.346052	0.387843		1.11053	0.534476
									1	0.539754
FigS4 M					FigS4 N
(-)	(+)siNFKBIB	(-)	(+)siNFKBIB		Immunoblot, see seperate file
siDKK1(#1)	siDKK1(#1)	siDKK1(#2)	siDKK1(#2)
0.161672	0.223092	0.168824	0.315924
0.160438	0.135349	0.268808	0.188645
0.176298	0.232821	0.165851	0.199811

[truncated: 3 more sheets: Fig. S5, Fig. S6, Fig. S7]
